# Supplementary material for: Nanopesticide Formulation from Pyraclostrobin and Graphene Oxide as a Nanocarrier and Application in Controlling Plant Fungal Pathogens
Source: Nanomaterials (Basel). 2022 Mar 28;12(7):1112. doi: 10.3390/nano12071112 (PMC9000337; doi:10.3390/nano12071112)
Supplement: Supplementary file 1 [file nanomaterials-12-01112-s001.zip]

Archive with 1 entries (1 files):
- nanomaterials-1621733-supplementary.pdf
